# Supplementary material for: Translation of a Protease Turnover Assay for Clinical Discrimination of Mucinous Pancreatic Cysts
Source: Diagnostics (Basel). 2022 May 28;12(6):1343. doi: 10.3390/diagnostics12061343 (PMC9222202; doi:10.3390/diagnostics12061343)
Supplement: Supplementary file 1 [file diagnostics-12-01343-s001.zip]

Archive with 1 entries (1 files):
- diagnostics-1737707-supplementary.pdf
